# Supplementary material for: Whole Genome Sequencing of Methicillin-Resistant Staphylococcus epidermidis Clinical Isolates Reveals Variable Composite SCCmec ACME among Different STs in a Tertiary Care Hospital in Oman
Source: Microorganisms. 2021 Aug 27;9(9):1824. doi: 10.3390/microorganisms9091824 (PMC8466944; doi:10.3390/microorganisms9091824)
Supplement: Supplementary file 1 [file microorganisms-09-01824-s001.zip]

Archive with 4 entries (4 files):
- Supplementary files_Figure S1.pdf
- Supplementary files_TabbleS1_WGS data.xlsx
- Supplementary files_TableS2 ANTIBIOTIC SENSITIVITY phenotype.xlsx
- supplementary file_Figure S2.pdf
