# Supplementary material for: Whole Genome Sequencing of Methicillin-Resistant Staphylococcus epidermidis Clinical Isolates Reveals Variable Composite SCCmec ACME among Different STs in a Tertiary Care Hospital in Oman
Source: Microorganisms. 2021 Aug 27;9(9):1824. doi: 10.3390/microorganisms9091824 (PMC8466944; doi:10.3390/microorganisms9091824)
Supplement: Supplementary file 1 [file microorganisms-09-01824-s001.zip › Supplementary files_TabbleS1_WGS data.xlsx]

## Sheet: coverage
Barcode	Type	Coverage	Customer's Ref	Taxon	Current Queue (Status)
23105wA1	DNA	30x	1080	Staphylococcus epidermidis	Complete	Edit sample data
23105wB1	DNA	30x	640	Staphylococcus epidermidis	Complete	Edit sample data
23105wC1	DNA	30x	57114	Staphylococcus epidermidis	Complete	Edit sample data
23105wD1	DNA	30x	60242	Staphylococcus epidermidis	Complete	Edit sample data
23105wE1	DNA	30x	9407	Staphylococcus epidermidis	Complete	Edit sample data
23105wF1	DNA	30x	2562	Staphylococcus epidermidis	Complete	Edit sample data
23105wG1	DNA	30x	2074	Staphylococcus epidermidis	Complete	Edit sample data
23105wH1	DNA	30x	60038	Staphylococcus epidermidis	Complete	Edit sample data
23105wA2	DNA	30x	3193	Staphylococcus epidermidis	Complete	Edit sample data
23105wB2	DNA	30x	2751	Staphylococcus epidermidis	Complete	Edit sample data
23105wC2	DNA	30x	4173	Staphylococcus epidermidis	Complete	Edit sample data
23105wD2	DNA	30x	4175	Staphylococcus epidermidis	Complete	Edit sample data
23105wE2	DNA	30x	5506	Staphylococcus epidermidis	Complete	Edit sample data
23105wF2	DNA	30x	4320	Staphylococcus epidermidis	Complete	Edit sample data
23105wG2	DNA	30x	1426	Staphylococcus epidermidis	Complete	Edit sample data
23105wH2	DNA	30x	6982	Staphylococcus epidermidis	Complete	Edit sample data
23105wA3	DNA	30x	793	Staphylococcus epidermidis	Complete	Edit sample data
23105wB3	DNA	30x	4561	Staphylococcus epidermidis	Complete	Edit sample data
23105wC3	DNA	30x	292	Staphylococcus epidermidis	Complete	Edit sample data
23105wD3	DNA	30x	5459	Staphylococcus epidermidis	Complete	Edit sample data
23105wE3	DNA	30x	5034	Staphylococcus epidermidis	Complete	Edit sample data
23105wF3	DNA	30x	4174	Staphylococcus epidermidis	Complete	Edit sample data
23105wG3	DNA	30x	4231	Staphylococcus epidermidis	DNA pending plate allocation	Edit sample data
23105wH3	DNA	30x	5426	Staphylococcus epidermidis	DNA pending plate allocation

## Sheet: trimmed reads
Sample id	Median insert size	Mean coverage	Mean coverage excluding 0s	Number of reads	Number of reads w/ insert size > 300
23105wA1_1080	314	169.501	169.507	1296632	541944
23105wA2_3193	631	70.3346	70.3609	432445	313224
23105wA3_793	552	112.934	112.949	641438	376564
23105wB1_640	561	118.187	118.257	697286	520418
23105wB2_2751	542	102.791	102.804	603457	406556
23105wB3_4561	599	69.6765	69.7254	411831	278905
23105wC1_57114	345	132.578	132.58	882708	377174
23105wC2_4173	537	86.518	86.5535	529280	291920
23105wC3_292	648	42.412	42.486	376720	262575
23105wD1_60242	526	118.532	118.585	762568	528157
23105wD2_4175	517	53.6442	53.6719	326651	247297
23105wD3_5459	621	91.9233	91.9482	514773	346842
23105wE1_9407	540	155.673	155.701	882931	680406
23105wE2_5506	584	128.832	128.852	751881	504955
23105wE3_5034	603	72.1175	72.1549	439754	327941
23105wF1_2562	529	75.0465	75.0647	487194	278212
23105wF2_4320	608	84.2008	84.2444	485425	340031
23105wF3_4174	368	67.3962	67.4015	550566	253853
23105wG1_2074	95	183.1	183.127	2222116	14359
23105wG2_1426	545	69.0475	69.3403	393666	300339
23105wG3_4231	680	9.42999	9.43051	52555	36716
23105wH1_60038	356	35.2275	35.3289	236499	63879
23105wH2_6982	589	56.0368	56.0396	280295	110943
23105wH3_5426	677	26.4101	26.427	176991	124018

## Sheet: taxonomic distribution 
Sample	Unclassified	Unclassified (%)	Most frequent Family	Most frequent Family(%)	2nd most frequent Family	2nd most frequent Family (%)	Most frequent genus	Most frequent genus (%)	2nd Most frequent genus	2nd Most frequent genus (%)	Most frequent species	Most frequent species (%)	Escherichia coli	Escherichia coli (%)
23105wA1_1080	unclassified	2.95	Staphylococcaceae	92.86	Siphoviridae	1.65	Staphylococcus	92.78	Phietalikevirus	0.64	Staphylococcus epidermidis	77.44	Escherichia coli	0
23105wA2_3193	unclassified	3.04	Staphylococcaceae	93.83	Siphoviridae	1.92	Staphylococcus	93.83	Phietalikevirus	1.84	Staphylococcus epidermidis	78.65	Escherichia coli	0
23105wA3_793	unclassified	10.58	Staphylococcaceae	85.16	Prevotellaceae	1.7	Staphylococcus	85.14	Prevotella	1.7	Staphylococcus epidermidis	78.53	Escherichia coli	0
23105wB1_640	unclassified	5.89	Staphylococcaceae	93.14	Carnobacteriaceae	0.06	Staphylococcus	93.13	Carnobacterium	0.06	Staphylococcus epidermidis	86.74	Escherichia coli	0
23105wB2_2751	unclassified	4.64	Staphylococcaceae	95.08	Carnobacteriaceae	0.03	Staphylococcus	95.06	Carnobacterium	0.03	Staphylococcus epidermidis	88.24	Escherichia coli	0
23105wB3_4561	unclassified	14.35	Staphylococcaceae	82.73	Siphoviridae	1.68	Staphylococcus	82.71	Prevotella	0.86	Staphylococcus epidermidis	79.11	Escherichia coli	0
23105wC1_57114	unclassified	15.26	Staphylococcaceae	82.08	Enterococcaceae	1.97	Staphylococcus	82.03	Tetragenococcus	1.97	Staphylococcus epidermidis	74.26	Escherichia coli	0
23105wC2_4173	unclassified	4.12	Staphylococcaceae	87.94	Enterococcaceae	7.28	Staphylococcus	87.92	Enterococcus	7.28	Staphylococcus epidermidis	79.81	Escherichia coli	0
23105wC3_292	unclassified	4.22	Staphylococcaceae	94.72	Carnobacteriaceae	0.05	Staphylococcus	94.71	Carnobacterium	0.05	Staphylococcus epidermidis	82.34	Escherichia coli	0
23105wD1_60242	unclassified	3.16	Staphylococcaceae	93.96	Siphoviridae	2.06	Staphylococcus	93.94	Phietalikevirus	1.98	Staphylococcus epidermidis	85.57	Escherichia coli	0
23105wD2_4175	unclassified	2.52	Staphylococcaceae	96.38	Burkholderiaceae	0.06	Staphylococcus	96.36	Ralstonia	0.06	Staphylococcus epidermidis	85.22	Escherichia coli	0
23105wD3_5459	unclassified	6.03	Staphylococcaceae	87.98	Lactobacillaceae	4.47	Staphylococcus	87.97	Lactobacillus	4.47	Staphylococcus epidermidis	76.51	Escherichia coli	0
23105wE1_9407	unclassified	7.26	Staphylococcaceae	92.66	Carnobacteriaceae	0.03	Staphylococcus	92.65	Carnobacterium	0.03	Staphylococcus epidermidis	88.69	Escherichia coli	0
23105wE2_5506	unclassified	5.95	Staphylococcaceae	93.4	Siphoviridae	0.14	Staphylococcus	93.39	Phietalikevirus	0.13	Staphylococcus epidermidis	86.43	Escherichia coli	0
23105wE3_5034	unclassified	2.84	Staphylococcaceae	96.3	Carnobacteriaceae	0.03	Staphylococcus	96.29	Carnobacterium	0.03	Staphylococcus epidermidis	85.74	Escherichia coli	0
23105wF1_2562	unclassified	3.06	Staphylococcaceae	95.37	Burkholderiaceae	0.03	Staphylococcus	95.35	Ralstonia	0.03	Staphylococcus epidermidis	81.27	Escherichia coli	0
23105wF2_4320	unclassified	2.01	Staphylococcaceae	97.83	Carnobacteriaceae	0.07	Staphylococcus	97.81	Carnobacterium	0.07	Staphylococcus epidermidis	92.95	Escherichia coli	0
23105wF3_4174	unclassified	6.07	Staphylococcaceae	82.68	Prevotellaceae	6.39	Staphylococcus	82.64	Prevotella	6.39	Staphylococcus epidermidis	68.25	Escherichia coli	0
23105wG1_2074	unclassified	4.32	Staphylococcaceae	93.87	Burkholderiaceae	0.05	Staphylococcus	93.64	Sulfolobus	0.04	Staphylococcus epidermidis	83.29	Escherichia coli	0
23105wG2_1426	unclassified	1.2	Staphylococcaceae	98.53	Siphoviridae	0.13	Staphylococcus	98.5	Phietalikevirus	0.12	Staphylococcus epidermidis	95.46	Escherichia coli	0
23105wG3_4231	unclassified	3.67	Staphylococcaceae	89.49	Enterococcaceae	6.36	Staphylococcus	89.49	Enterococcus	6.36	Staphylococcus epidermidis	81.46	Escherichia coli	0
23105wH1_60038	unclassified	60.85	Staphylococcaceae	36.58	Bacillaceae	0.65	Staphylococcus	36.38	Bacillus	0.52	Staphylococcus haemolyticus	10.6	Escherichia coli	0
23105wH2_6982	unclassified	56.28	Staphylococcaceae	40.82	Bacillaceae	0.68	Staphylococcus	40.69	Bacillus	0.55	Staphylococcus haemolyticus	12.14	Escherichia coli	0
23105wH3_5426	unclassified	5.26	Staphylococcaceae	94.08	Siphoviridae	0.14	Staphylococcus	94.08	Phietalikevirus	0.14	Staphylococcus epidermidis	85.3	Escherichia coli	0

## Sheet: assemblies
Sample id	# contigs (>= 0 bp)	# contigs (>= 1000 bp)	Total length (>= 0 bp)	Total length (>= 1000 bp)	# contigs	Largest contig	Total length	GC (%)	N50	N75	L50	L75	# N's per 100 kbp
23105wA1_1080	215	89	2823147	2764889	126	278417	2789868	31.85	72813	36049	10	25	0
23105wA2_3193	72	38	2755197	2744907	43	441987	2748160	31.82	162000	77569	5	13	0
23105wA3_793	93	47	2527222	2508353	59	321931	2516578	32.06	110180	72001	6	13	0
23105wB1_640	114	58	2623359	2602664	68	273722	2610025	31.86	94288	44957	8	17	0
23105wB2_2751	59	34	2543078	2533190	39	496421	2536951	31.92	186044	84990	4	9	0
23105wB3_4561	96	51	2609324	2598608	54	242034	2600627	31.85	97535	67853	9	17	0
23105wC1_57114	117	42	2590951	2559756	50	327824	2564940	31.95	186085	77612	5	12	0
23105wC2_4173	80	44	2548330	2537532	48	307680	2540419	31.96	117564	55640	7	15	0
23105wC3_292	1451	930	3911650	3589129	1335	61031	3877630	32.01	4637	2275	200	501	0.18
23105wD1_60242	122	68	2755978	2738034	74	253933	2742470	31.83	81596	43072	10	20	0
23105wD2_4175	228	115	2709181	2662951	134	167537	2676625	31.84	41012	25564	19	39	0
23105wD3_5459	79	33	2507099	2491458	38	383648	2494324	32.04	164459	98107	6	11	0
23105wE1_9407	179	45	2554393	2490442	88	441730	2518947	31.97	164301	82836	5	10	0
23105wE2_5506	95	32	2519792	2501632	37	297486	2505025	31.94	145551	108046	6	11	0
23105wE3_5034	91	45	2709586	2694958	51	399534	2698786	31.78	95976	67413	6	14	0
23105wF1_2562	100	45	2710803	2694206	48	399535	2696360	31.77	155446	71284	6	13	0
23105wF2_4320	99	34	2491565	2467746	45	370315	2475682	31.96	138415	65541	6	12	0
23105wF3_4174	1521	355	3438539	2778978	989	96839	3212083	32.64	19898	4056	47	121	0.06
23105wG1_2074	1269	754	2493329	2194346	1075	32301	2429621	32.57	3183	1735	221	477	0.08
23105wG2_1426	225	70	2473324	2435459	82	250144	2443642	32.04	62069	34949	11	25	0
23105wG3_4231	200	165	2497158	2477286	184	84784	2490938	32.01	24355	14074	30	63	0.04
23105wH1_60038	809	373	2712799	2488340	627	76395	2669832	31.41	12056	4151	53	145	0.11
23105wH2_6982	96	45	2205005	2183860	52	234014	2188652	31.34	85597	57783	8	16	0
23105wH3_5426	478	117	2967365	2787716	258	443611	2879369	31.81	115047	64236	7	14	0.31
