# Supplementary material for: Whole Genome Sequencing of Methicillin-Resistant Staphylococcus epidermidis Clinical Isolates Reveals Variable Composite SCCmec ACME among Different STs in a Tertiary Care Hospital in Oman
Source: Microorganisms. 2021 Aug 27;9(9):1824. doi: 10.3390/microorganisms9091824 (PMC8466944; doi:10.3390/microorganisms9091824)
Supplement: Supplementary file 1 [file microorganisms-09-01824-s001.zip › Supplementary files_TableS2 ANTIBIOTIC SENSITIVITY phenotype.xlsx]

## Sheet: SCCmec
	Strain number	ST	MecA node	SCCmec type	Ccr class	Mec class	ACME			ACME				merR1	COMER				mecR node	copA/copZ	czcD3	csoR	copB/copL	copC	copL	copR	arsA	arsB2	arsC2	arsD	arsR	feoB	feoB2	arsB2	arsC1	arsC3	arsC4	arsB1	arsB3	arsB4	arsR1	czcD1	czcD2
							arc	opp	kdp	Type	match	length			merA	merB	copB locus tag	mco				copper transcritional repressor
1	1080	2	6	II (2A)	2		RCB1A/	EFDCB	-	l	P14OR1	40767	7 matches	23105wA1_1080_00441	-	-	23105wA1_1080_01820	23105wA1_1080_01821	30	57	23105wA1_1080_02662	23105wA1_1080_02207 (1)/23105wA1_1080_02635 (2)	23105wA1_1080_02633/ 23105wA1_1080_02634	-	-	-	23105wA1_1080_01826	23105wA1_1080_01824	23105wA1_1080_01823	>23105wA1_1080_01827	>23105wA1_1080_01828	23105wA1_1080_01779		-	-	-	-		-	-	-	23105wA1_1080_02090	23105wA1_1080_02353
				III (3A)	3
				VIII (4A)	4
2	3193	2	1	IV (2B)?			ABDR	BCDF	-	l	P14OR1	51871	4 matches	23105wA2_3193_00915	-	-	23105wA2_3193_02277	23105wA2_3193_02278	27	16	23105wA2_3193_02428	23105wA2_3193_02426	23105wA2_3193_02424	-	-	-	23105wA2_3193_02283	23105wA2_3193_02281	23105wA2_3193_02280	23105wA2_3193_02284	23105wA2_3193_02285	23105wA2_3193_02233	-	-	-	-	-	23105wA2_3193_01309	-	-	-	-	-
				I (1B)																			23105wA2_3193_02425
3	640	2	8	-			ABDR/argR	BCDF	-	l	P14OR1	51871	4 matches	23105wB1_640_00848	-	-	23105wB1_640_00277	23105wB1_640_00278	40	19	23105wB1_640_02134	23105wB1_640_02136	23105wB1_640_02137/23105wB1_640_02138	-	-	-	23105wB1_640_00283	23105wB1_640_00281	23105wB1_640_00280	23105wB1_640_00284	23105wB1_640_00285	23105wB1_640_01912	-	23105wB1_640_01101	-	-	-	-	-	-	-	23105wB1_640_00736	23105wB1_640_01397
4	2751	369	2	IVa (2B)			ABR/argR	-	-	lla	P11PPP12	195973		-		-	23105wB2_2751_02059	23105wB2_2751_02058	15	11	23105wB2_2751_02326	23105wB2_2751_02328	23105wB2_2751_02329/23105wB2_2751_02330	-	-	-	23105wB2_2751_02049	23105wB2_2751_02051	23105wB2_2751_02052	23105wB2_2751_02049	23105wB2_2751_02047	23105wB2_2751_01817	-	23105wB2_2751_01661	23105wB2_2751_01662	-	-	23105wB2_2751_01661	-	-	-	23105wB2_2751_01728	23105wB2_2751_02186
5	4561	200	28	-			argR2/ADR/argF2/arcC1-2	FDCB	-	l	P14OR1	168787	15	23105wB3_4561_00676	-	-	-	-	3	19	23105wB3_4561_02319	23105wB3_4561_02320	23105wB3_4561_02321/23105wB3_4561_02322	-	-	-	-	23105wB3_4561_00728	-	-	-	23105wB3_4561_01949	-	23105wB3_4561_00727								23105wB3_4561_02362
6	57114	Unknown	8	IVa(2B)			agrR2/ABR	BCDF	-	l	P14OR1	74673	2	-	-	-	23105wC1_57114_01900	23105wC1_57114_01899	22	11	-	23105wC1_57114_02194	23105wC1_57114_02192/23105wC1_57114_02193	-	-	-	23105wC1_57114_01890	23105wC1_57114_01892	23105wC1_57114_01893	23105wC1_57114_01889	23105wC1_57114_01888	23105wC1_57114_01687	-	23105wC1_57114_00535	23105wC1_57114_00536	-	-	-	-	-	-	23105wC1_57114_01659	23105wC1_57114_02124
7	4173	736	mecA	IVa (2B)			RBA/argR	not as group	EDABC	lV	I14OR1	63991	43	23105wC2_4173_00866		-	23105wC2_4173_01772	23105wC2_4173_01773	26	23105wC2_4173_02158/23105wC2_4173_02159	23105wC2_4173_02155	23105wC2_4173_02157	23105wC2_4173_00567/23105wC2_4173_00568	-	-	-	23105wC2_4173_01782	23105wC2_4173_01262	23105wC2_4173_01779	23105wC2_4173_01783	23105wC2_4173_01784	23105wC2_4173_00562	-	23105wC2_4173_01261	23105wC2_4173_01779	-	-	23105wC2_4173_01780	23105wC2_4173_01780	-	-	23105wC2_4173_01467	23105wC2_4173_01616
8	60242	2	mecA	IV(2B)?			ABDR/argR	BCDF	-	l	P14OR1	46851	4 matches	23105wD1_60242_00271		-	23105wD1_60242_01933	23105wD1_60242_01934	46	21				-	-		23105wD1_60242_01939	23105wD1_60242_01937	23105wD1_60242_01936	23105wD1_60242_01940	23105wD1_60242_01941	23105wD1_60242_02018		23105wD1_60242_01073	-				-
				I (1B)
9	4175	2	mecA	IV (2B)?			ABDR/argR	BCDF	-	l	P14OR1	35192	4	23105wD2_4175_01051	-	-	23105wD2_4175_01512	23105wD2_4175_01511	54	16	23105wD2_4175_01328	23105wD2_4175_01326	23105wD2_4175_01324/23105wD2_4175_01325	-	-		23105wD2_4175_01506	23105wD2_4175_01508	23105wD2_4175_01509	23105wD2_4175_01505	23105wD2_4175_01504	23105wD2_4175_01135
				I (1B)
10	5459	210	mecA	V(5C2)		C2	RDBA/agrR	FDCB	EDABC	V	PS19PH	140219	8	23105wD3_5459_00833		-	23105wD3_5459_01238	-?	?22	23105wD3_5459_00363/00364		-	-	-	-	23105wD3_5459_02317	23105wD3_5459_01247	23105wD3_5459_01245	23105wD3_5459_01244	23105wD3_5459_01248	23105wD3_5459_01249	23105wD3_5459_00358	-									23105wD3_5459_00944	23105wD3_5459_02229
11	5034	2	mecA	IV (2B)?			ABDR	BCDF	-	l	P14OR1	52161	4	23105wE3_5034_01039	-	-	23105wE3_5034_02070	23105wE3_5034_02069	32	23105wE3_5034_01996/23105wE3_5034_01997			23105wE3_5034_02148/23105wE3_5034_02149	-	-	-	23105wE3_5034_02064	23105wE3_5034_02066	23105wE3_5034_02067	23105wE3_5034_02063	23105wE3_5034_02062	23105wE3_5034_02002	-	23105wE3_5034_00988	-				-
				I (1B)
12	5506	328	11	V(5C2)	5	C2	arcRDBA/argR1	oppBCDFE	-	l	P14OR1	61247	8	-	23105wE2_5506_00053	-	23105wE2_5506_02015	23105wE2_5506_02014	-	23105wE2_5506_01051/23105wE2_5506_01050				-	-	-	23105wE2_5506_02005	23105wE2_5506_02007	23105wE2_5506_02008	23105wE2_5506_02004	23105wE2_5506_02003	23105wE2_5506_01056	23105wE2_5506_01057	-	-				-		23105wE2_5506_00077
13	9407	32	7	-			arcR1DBA1A2B2R2C1/argR1F2	BCDFE	CBADE	V	PS19PH	191542	42	23105wE1_9407_01065	-	-	23105wE1_9407_00511	-	-	23105wE1_9407_02164/23105wE1_9407_02163	23105wE1_9407_02256	23105wE1_9407_02258	23105wE1_9407_02259/23105wE1_9407_02260	-	-	-	23105wE1_9407_00502	-	-	23105wE1_9407_00501	23105wE1_9407_00500	23105wE1_9407_02169	-	23105wE1_9407_00504	23105wE1_9407_00505				-		-
14	292	598	291	IVa(2B&5)	5		RDBAR1C1B2/argR1R2D1B1J1C1FD2b2J2C2h1G1H2G2S1	D1FF2D3C	-	l	P14OR1	17903	2	23105wC3_292_01572	23105wC3_292_02919	-	23105wC3_292_00459	23105wC3_292_00460	74	23105wC3_292_00219/ 23105wC3_292_00220		23105wC3_292_00221	23105wC3_292_02326 (Z2)	-	-	-	23105wC3_292_01416	23105wC3_292_01728	23105wC3_292_01727	23105wC3_292_01415	23105wC3_292_02154	23105wC3_292_02111	-	23105wC3_292_00463	23105wC3_292_00462	23105wC3_292_02291	23105wC3_292_03468		23105wC3_292_02292	23105wC3_292_02702	23105wC3_292_01414	23105wC3_292_00223
15	2562	2	1	IV (2B)?			C1AB1DRB2/argFO1O2R1DBJC	BCD3FE/D1D2	-	l	P14OR1	46460	5	23105wF1_2562_01254	-	-	23105wF1_2562_02228	23105wF1_2562_02227	30	23105wF1_2562_01967/23105wF1_2562_01966	23105wF1_2562_02155	23105wF1_2562_02154	23105wF1_2562_02151/23105wF1_2562_02152	-	-	-	23105wF1_2562_02222	23105wF1_2562_02224	23105wF1_2562_02225	23105wF1_2562_02221	23105wF1_2562_02220	23105wF1_2562_01972	-	23105wF1_2562_01004	-	-	-		-	-	-	-
				I (1B)
16	4320	87		-			R1B2A1A2DR2/RF2	BCDFE	EDABC	V	PS19PH	89756	32	23105wF2_4320_01001	-	-	23105wF2_4320_02062	23105wF2_4320_02061	-	23105wF2_4320_00916/23105wF2_4320_00917	23105wF2_4320_02239	23105wF2_4320_02241	23105wF2_4320_02242/23105wF2_4320_02243	-	-	-	23105wF2_4320_02053	23105wF2_4320_00049	23105wF2_4320_02055	23105wF2_4320_02052	23105wF2_4320_02051	23105wF2_4320_00911	-	23105wF2_4320_00048	-	-	-		23105wF2_4320_02054	-	-	-
17	4231	736	110	IVa(2B)			R1B1A1/R2F2	FDCB	EDABC	V	PS19PH	111054	53	23105wG3_4231_00811	-	-	23105wG3_4231_01414	23105wG3_4231_01415	103	23105wG3_4231_01159/23105wG3_4231_01160	23105wG3_4231_02320	23105wG3_4231_01158	23105wG3_4231_01839/23105wG3_4231_01840	-	-	-	23105wG3_4231_01755 (A1)/23105wG3_4231_01756 (A2)		23105wG3_4231_01755	23105wG3_4231_01758	23105wG3_4231_01759			23105wG3_4231_01132 (B1)/23105wG3_4231_01133 (B3)	-	-	-		23105wG3_4231_01756	-	-	23105wG3_4231_00415	23105wG3_4231_01156
18	1426	59	5				AB2R/R2	FDCB	-	l	P14OR1	33544	7	23105wG2_1426_01467	-	-	23105wG2_1426_01895	23105wG2_1426_01895 ?	11	23105wG2_1426_01019/23105wG2_1426_01020		23105wG2_1426_01963	23105wG2_1426_01960/23105wG2_1426_01961	-	-	-	23105wG2_1426_01904	23105wG2_1426_01902	23105wG2_1426_01901	23105wG2_1426_01905	23105wG2_1426_01906			23105wG2_1426_01270/23105wG2_1426_01271
19	6982	unknown	25	-	1, 5	A	C1/F	AFDCB	-	I		136832		-	-	-	23105wH2_6982_00452	-	3	23105wH2_6982_01807/23105wH2_6982_01808		23105wH2_6982_01087	-	-	-	-	23105wH2_6982_00446	23105wH2_6982_00444	23105wH2_6982_00443	23105wH2_6982_00447		23105wH2_6982_01799										23105wH2_6982_01145
20	2074	2	-	-			DB1A	FDCB	-	l		2915	1	23105wG1_2074_00987	-	-	23105wG1_2074_01157			23105wG1_2074_01083 /23105wG1_2074_01084	23105wG1_2074_01935	23105wG1_2074_01085	23105wG1_2074_02112 / 23105wG1_2074_00912	-	-	-	-	23105wG1_2074_01431	23105wG1_2074_01432	23105wG1_2074_01433		23105wG1_2074_01292		23105wG1_2074_00656	-	-	-		-	-	-	23105wG1_2074_00982	23105wG1_2074_01657
21	60038	unknown	48	VIII(4A)?	Add		C1/F	FDA	-	lll	P16OR1	10556	2	-	-	-	-	23105wH1_60038_01793	69	23105wH1_60038_01582/23105wH1_60038_01583	23105wH1_60038_02189	23105wH1_60038_01584	23105wH1_60038_01888/23105wH1_60038_01889	-	-	-	23105wH1_60038_01500	23105wH1_60038_01498	23105wH1_60038_01497	23105wH1_60038_01501		23105wH1_60038_01762										23105wH1_60038_01353	23105wH1_60038_01586
				VI(4B)	1, 5
22	4174	59	42	IV(2B&5)?			RBA/argR	only one gene	-	lla		21101		84		-	-		44	51							23105wF3_4174_01577	23105wF3_4174_01579	23105wF3_4174_0158	23105wF3_4174_01576	23105wF3_4174_01339	23105wF3_4174_01598
				IV(2B)
23	5426	328	10	IV(2B&5)			ABDR/R	BCDF	-	l		3991		-		1	23105wH3_5426_02001	23105wH3_5426_02002	24	1							23105wH3_5426_02012	23105wH3_5426_02010	23105wH3_5426_02009	23105wH3_5426_02013	23105wH3_5426_02014	23105wH3_5426_00262	23105wH3_5426_00263
24	793	73	8	-			ABR/R	FDCB	-	l		101634		23105wA3_793_01095		-	23105wA3_793_01483	23105wA3_793_01484	-	23105wA3_793_01823/23105wA3_793_01824	23105wA3_793_02239	23105wA3_793_02237	23105wA3_793_02235/23105wA3_793_02236	-	-	23105wA3_793_01479	23105wA3_793_01493	23105wA3_793_01491	23105wA3_793_01490	23105wA3_793_01494	23105wA3_793_01495	23105wA3_793_01483
								ACME 1	640
				SCCmec I				ACME II	2751
				SCCmec I				ACME III	60038
								ACME IV	4173
								ACME V	4231

## Sheet: Antibiotic DD
	ST	SCC mec type	ACME operons	ACME type	COMER-like	mecA	mecI	mecR	copB	copR	copC	copL	mco	copA/copZ	copB/L	merA	merB	qacA	qacB	qacC	qacR	iles2	PC1 (blaZ)	ErmC	dfrC	dfrG	gyrB	fusB	norA	ANT(4')-Ib	APH(3')-IIIa	AAC(6')-Ie-APH(2'')-Ia	sat-4	msrA	mphC	mupA	aac(6')-Ie-aph(2'')-Ia	cat	tetK	fusC	ant(4')-Ib	lnuA
5034	2	I (1B), IV (2B)	arc & opp	I
4175	2	I (1B), IV (2B)	arc & opp	I
60242	2	I (1B), IV(2B)	arc & opp	I																																									mecA
3193	2	I (1B), IV (2B)	arc & opp	I																																									mecI
2562	2	I (1B), IV (2B)	arc & opp	I																																									mecR
2074	2		arc & opp	I																																									copB
5426	328	IV(2B&5)	arc & opp	I																																									copR
5506	328	V(5C2)	arc & opp	I																																									mco
57114	new	IVa(2B)	arc & opp	I																																									copA/copZ
2751	369	IVa (2B)	arc	II																																									copA2/copZ2
292	598	IV(2B&5)	arc & opp	I																																									merA
640	2		arc & opp	I																																									merB
1426	59		arc & opp	I																																									caqA
4174	59	IVa(2B), IV(2B&5)	arc	II																																									caqB
4320	87		kdp, arc and opp3	V																																									caqC
4231	736	IVa(2B)	kdp, arc and opp3	V																																									caqR
4173	736	IVa(2B)	kdp, arc and opp3	V																																									PC1 (blaZ)
ATCC12228	8		arc	II																																									ErmC
793	73		arc & opp	I																																									dfrC
4561	200		arc & opp	I																																									dfrG
9407	32		kdp, arc and opp3	V																																									gyrB
5459	210	V(5C2)	kdp, arc and opp3	V																																									fusB
1080	2	II (2A), III (3A), VIII (4A)	arc & opp	I																																									norA
60038	new			III																																									ANT(4')-Ib
6982	new			I																																									APH(3')-IIIa
																																													AAC(6')-Ie-APH(2'')-Ia
																																													sat-4
	ST	Penicillin G (P)		Amoxycillin/clavulanic acid (AMC)	Oxacillin (OX)	Erythromycin €	Cefoxitin (FOX)	Ciprofloxacin (CIP)	Gentamicin (CN)	Clindamycin (DA)	Vancomycin (VA)	Rifampicin (RD)	Chloramphenicol ( c)	Teicoplanin (TEC)	Tigecycline (TGC)	copper	mecA	Cefoxitin (FOX)																											msrA
																																													mphC
5034	2			17mm			17mm	11.5mm						21mm		19		17mm																											mupA
4175	2			16mm			11.5mm	8.5mm						19.5mm		1		11.5mm	both																										aac(6')-Ie-aph(2'')-Ia
60242	2			15mm			14mm	8.5mm						20mm		20		14mm						S	I	R																			cat
3193	2			16mm			15mm	9mm						20mm		19		15mm																											tetK
2562	2			19mm			16mm	9.5mm						21.5mm		18		16mm					Penicillin	>=29	-	<=28																			fusC
2074	2			31mm	13mm	10mm	22mm	37mm	14.5mm	33mm				17mm		1		22mm	acme				oxacillin	>= 25		<= 24																			ant(4')-Ib
5426	328			19.5mm			16mm	12mm						21mm		20		16mm					Cefoxitin (FOX)	>= 29		<= 28																			lnuA
5506	328			30.5mm	15mm	7mm	21.5mm	8.5mm	29.5mm	32mm				18.5mm		1		21.5mm	both				Teicoplanin	>=14	13 -11	<= 10
57114	new			31mm	15mm	8mm	24.5mm	35mm	28.5mm	32mm				18.5mm		18		24.5mm					Gentamicin	>=15	13 - 14	<=12
2751	369			24mm			13.5mm		30mm					15mm		18		13.5mm					Ciprofloxacin	>=21	16 - 20	<=15
292	598			18.5mm			14mm	8.5mm						20mm		20		14mm					Clindamycin	>=21	15 -20	<= 14
640	2			29.5mm	13mm		22.5mm		7.5mm	30mm				16mm		1		22.5mm	acme				Chloramphenicol ( c)	>=18	13 - 17	<= 12
1426	59			33mm	26.5mm		34mm	32mm	28.5mm	30mm				18.5mm		22		34mm					Erythromycin €	>=23	14 - 22	<= 12
4174	59			31mm	13mm	10mm	22mm	37mm	14.5mm	33mm				17mm		II		22mm	both
4320	87			30mm	17mm	34mm	18.5mm		22.5mm	34mm				19mm		V		18.5mm	one				susceptible
4231	736			26.5mm	9mm		19.5mm	13.5mm	27mm	30mm			9.5mm	14mm		19		19.5mm					intermediate
4173	736			29mm	24.5mm		30.5mm	9.5mm						20mm		V		30.5mm					resistant
ATCC12228	8
793	73			30mm	26.5mm		34mm	33mm	26.5mm	29mm				16mm		23		34mm
4561	200			31mm	15mm	35mm	25mm	35mm	30mm	31mm				18.5mm		24		25mm
9407	32			30.5mm	14mm		21mm	34mm	28.5mm	29mm				14mm		14		21mm
5459	210			29mm	15.5mm		21.5mm	18.5mm	29mm	26.5mm				17.5mm		20		21.5mm
1080	2			29mm	17mm		18.5mm	34mm	30.5mm	32.5mm				16mm		1		18.5mm
60038	new								7mm				30mm	15.5mm	25.5mm	16
6982	new			29mm			22mm	30mm	26mm			40mm	27mm	14mm	28mm	17		22mm
Inhibition zone diameters for mecA-positive isolates were <28 mm for S. epidermidis
*for vancomycin DD doesn't differentiate between Vans-susceptible, itermediate or resistant CONs all give similar zone of inhibition
Teicoplanin DD interprative criteria were not re-evaluated concurrent with re-rvaulation of vancomycin DD interprative criteria. Therefore the ability of these teicoplanin interprative criteria to differentiate teicoplanin-inetrmediate nd teicoplanin-ntermediate and teicoplanin suseptible strains is nor known.
sq	Number	Penicillin G (P)	Amoxycillin/clavulanic acid (AMC)	Oxacillin (OX)	Erythromycin €	Cefoxitin (FOX)	Ciprofloxacin (CIP)	Gentamicin (CN)	Clindamycin (DA)	Vancomycin (VA)	Rifampicin (RD)	Chloramphenicol ( c)	Teicoplanin (TEC)	Tigecycline (TGC)
1	1080	18.5mm	29mm	17mm	6mm	18.5mm	34mm	30.5mm	32.5mm	20mm	38mm	30mm	16mm	26mm
2	3193	8mm	16mm	6mm	6mm	15mm	9mm	6mm	6mm	22mm	32mm	28mm	20mm	29mm
3	793	19mm	30mm	26.5mm	6mm	34mm	33mm	26.5mm	29mm	19mm	38mm	29mm	16mm	23.5mm
4	640	20mm	29.5mm	13mm	6mm	22.5mm	6mm	7.5mm	30mm	20mm	38mm	30mm	16mm	27.5mm
5	2751	15mm	24mm	6mm	6mm	13.5mm	6mm	30mm	6mm	20mm	40mm	30mm	15mm	27mm
6	4561	21mm	31mm	15mm	35mm	25mm	35mm	30mm	31mm	21mm	44mm	28mm	18.5mm	27mm
7	57114	17mm	31mm	15mm	8mm	24.5mm	35mm	28.5mm	32mm	20mm	38mm	34mm	18.5mm	27mm
8	4173	21mm	29mm	24.5mm	6mm	30.5mm	9.5mm	6mm	6mm	22mm	34mm	31mm	20mm	27.5mm
9	292	8mm	18.5mm	6mm	6mm	14mm	8.5mm	6mm	6mm	22mm	32mm	32mm	20mm	26.5mm
10	60242	8mm	15mm	6mm	6mm	14mm	8.5mm	6mm	6mm	21.5mm	32mm	29mm	20mm	25.5mm
11	4175	7.5mm	16mm	6mm	6mm	11.5mm	8.5mm	6mm	6mm	21mm	28mm	30mm	19.5mm	26mm
12	5459	19.5mm	29mm	15.5mm	6mm	21.5mm	18.5mm	29mm	26.5mm	20.5mm	42mm	30mm	17.5mm	24.5mm
13	9407	22mm	30.5mm	14mm	6mm	21mm	34mm	28.5mm	29mm	20mm	38mm	32mm	14mm	25mm
14	5506	20.5mm	30.5mm	15mm	7mm	21.5mm	8.5mm	29.5mm	32mm	21mm	40mm	32mm	18.5mm	27mm
15	5034	10.5mm	17mm	6mm	6mm	17mm	11.5mm	6mm	6mm	22.5mm	32mm	30mm	21mm	27mm
16	2562	9.5mm	19mm	6mm	6mm	16mm	9.5mm	6mm	6mm	23mm	36mm	34mm	21.5mm	26mm
17	4320	26.5mm	30mm	17mm	34mm	18.5mm	6mm	22.5mm	34mm	23mm	36mm	28mm	19mm	26.5mm
18	4174	13mm	25mm	8.5mm	6mm	17mm	12.5mm	26.5mm	23mm	19mm	36mm	9mm	13mm	23.5mm
19	2074	21.5mm	31mm	13mm	10mm	22mm	37mm	14.5mm	33mm	20mm	40mm	34mm	17mm	25mm
20	1426	24mm	33mm	26.5mm	6mm	34mm	32mm	28.5mm	30mm	20mm	40mm	28mm	18.5mm	26.5mm
21	4231	15mm	26.5mm	9mm	6mm	19.5mm	13.5mm	27mm	30mm	19.5mm	39mm	9.5mm	14mm	22.5mm
22	60038	8mm	12mm	6mm	6mm	6mm	6mm	7mm	6mm	21mm	6mm	30mm	15.5mm	25.5mm
23	6982	19.5mm	29mm	14.5mm	6mm	22mm	30mm	26mm	6mm	20mm	40mm	27mm	14mm	28mm
24	5426	11mm	19.5mm	6mm	6mm	16mm	12mm	6mm	6mm	22.5mm	34mm	30mm	21mm	28mm

## Sheet: Cu sensitivity Disc diff (DD)
Sample ID	Size in (mm)
20793	23
292	20
8803	17
3193	19
1080	16
9407	14
4175	15
4320	15
4231	19
6982	19
2562	18
5034	19
4561	24
2074	16
57114	18
5459	20
84580	16
60038	16
2715	18
8495	19
5426	20
5506	15
1426	22
640	16
4174	25
4173	15
60242	18
6982	17

## Sheet: CARD
Gene	SNP	Enzyme	Resistance	Location	Strains	note
PC1 (blaZ)	-	Beta-lactamase	Beta-lactams	plasmid carried	292, 640, 793, 1080, 1426, 2562, 2751, 3193, 4173, 4174, 4175, 4231, 4320, 4561, 5034, 5426, 5459, 5506, 6982, 9407, 75114, 60038, 60242
ErmC		Erm 23S ribosomal RNA methyltransferase	Macrolides, lincosamides, streptogramin B	Plasmid-borne integrated via IS257	292, 640, 793, 1080, 2074, 2562, 3193, 4173, 4175, 4231, 5034, 5426, 5459, 5506, 9407, 60242
dfrC		dihydrofolate reductase dfr	trimethoprim		292,640, 793, 1080, 1426, 2074, 2562, 2751, 3193, 4173, 4174, 4175, 4231, 4320, 4561, 5034, 5426, 5459, 5506, 9407, 75114
dfrG		dihydrofolate reductase dfr	trimethoprim		5459, 6982, 75114
gyrB	T173A		aminocoumarin		292, 640, 793, 1080,1426, 2074, 2562, 2751, 3193, 4173, 4174, 4175, 4231, 4320, 4561, 5034, 5426, 5459, 5506, 9407, 75114, 60242
fusB		fusidic acid inactivation enzyme	fusidic acid	Plasmid-carried co-located with blaZ (truncated Tn552)	640, 1080, 1426, 2562, 2751, 3193, 4173, 4175, 4231, 4320, 5034, 9407, 75114, 60242
norA		major facilitator superfamily (MFS) antibiotic efflux pump	fluoroquinolone		640, 793, 1080, 1426, 2074, 2562, 2751, 3193, 4173, 4174, 4175, 4231, 4320, 4561, 5034, 5426, 5506, 9407, 75114, 60242
ANT(4')-Ib		aminoglycoside adenylyltransferase	aminoglycosides	plasmid carried	640, 1080, 9407
APH(3')-IIIa		Aminoglycoside 3’ phospho-transferase	aminoglycosides	in IS1595 flanked by two IS257	1080, 2074, 2562, 3193, 4175, 5034, 5426, 60242
AAC(6')-Ie-APH(2'')-Ia		bifunctional 6′-aminoglycoside acetyltransferase 2"-aminoglycoside phosphotransferase	aminoglycosides	Tn4001 flanked by two IS256	1080, 4174, 4175
mecA		methicillin resistant PBP2	methicillin		1080, 1426, 2562, 3193, 4173, 4174, 4175, 4231, 4561, 5034, 5426, 5459, , 5506, 6982, 9407, 75114, 60038, 60242
mecI		methicillin resistant PBP2	methicillin		1080, 6982, 60038
mecR1		methicillin resistant PBP2	methicillin		1080, 6982, 60038
sat-4		streptothricin acetyltransferase (SAT)	streptothricin	Tn5405 with aphA-3+	1080, 2074, 2562, 3193, 4175, 5034, 5426, 60242
msrA		ABC-F ATP-binding cassette ribosomal protection protein	macrolide lincosamide streptogramintetracycline oxazolidinone phenicol pleuromutilin		1426, 2751, 4174, 4320, 9407, 75114, 60038
mphC		Macrolide 2'-phosphotransferase C	Macrolide	Plasmid carried	1426, 4174, 4320, 9407, 75114, 60038
mupA		isoleucyl-tRNA synthetase (ileS)	mupirocin		2562, 2751, 3193, 4175, 5034, 60242
aac(6')-Ie-aph(2'')-Ia		bifunctional 6′-aminoglycoside acetyltransferase 2"-aminoglycoside phosphotransferase	aminoglycosides	Tn4001 flanked by two IS256	2562, 2751, 3193, 5034, 6982, 60242
cat		chloramphenicol acetyltransferase (CAT)	chloramphenicol	plasmid carried or integrated plasmid often by use of IS element	4173, 4231	from Enterococcus faecium
tetK		Active efflux (major facilitator superfamily)	tetracycline	Plasmid-carried gene (integrated via IS257)	4173, 4174, 4231
fusC		fusidic acid inactivation enzyme	fusidic acid		4174, 4561, 6982, 60038
ant(4')-Ib		aminoglycoside adenylyltransferase	aminoglycoside	plasmid carried	4320
lnuA		lincosamide nucleotidyl transferase	lincosamides	plasmid carried	5459
